# Supplementary material for: Sustained Improvements in Antimicrobial Therapy and Clinical Outcomes following a Pharmacist-Led Antimicrobial Stewardship Intervention: Uncontrolled Before–After Study
Source: J Clin Med. 2022 Jan 23;11(3):566. doi: 10.3390/jcm11030566 (PMC8837014; doi:10.3390/jcm11030566)
Supplement: Supplementary file 1 [file jcm-11-00566-s001.zip]

Archive with 1 entries (1 files):
- jcm-1485185-supplementary.pdf
